# Supplementary material for: Assessing the economic impacts of IT service shutdown during the York flood of 2015 in the UK
Source: Proc Math Phys Eng Sci. 2019 Apr 17;475(2224):20180871. doi: 10.1098/rspa.2018.0871 (PMC6501656; doi:10.1098/rspa.2018.0871)
Supplement: Supporting data - York input-output coefficients [file rspa20180871supp1.csv]

Regional Technical Coeficients. ILQ technique for 2007
	Agriculture etc	Mining & quarrying	Food, drink & tobacco	Textiles etc	Wood & paper	Printing & recording	Coke & petroleum	Chemicals, etc	Pharmaceuticals	Non-metallic	Metals	Computers, etc	Electrical equipment	Machinery, etc	Motor vehicles, etc	Other trans. equipment	Other manuf. & repair	Electricity & gas	Water, sewerage & waste	Construction	Motor vehicles trade	Wholesale trade	Retail trade	Land transport	Water transport	Air transport	Warehousing & postal	Accomodation	Food & beverage services	Media	IT services	Financial & insurance	Real estate	Legal & accounting	Head offices & manag. co	Architectural & related	Other professional servi	Business support service	PAD	Education	Health	Residential & social	Arts	Recreational services	Other services	Unallocated
Agriculture etc	0.091468026	2.99E-05	0.14708544	2.20E-05	0.011401455	3.31E-05	1.59E-05	0.000801808	0.003082863	0.000209037	0.000582444	0.000379122	0.000768551	0.001146042	0.000897921	0.001117413	0.000622203	1.09E-05	3.99E-05	0.001134356	0.000696367	0.000638522	0.001243663	1.14E-05	0.004120461	0	1.18E-05	0.016521751	0.017034258	9.98E-05	2.99E-05	0	2.00E-05	0	0	2.00E-05	9.98E-05	0.001296997	0	0.001754785	0.000356278	0.000501987	0.000189561	0.000194957	0.000259399	0
Mining & quarrying	2.99E-05	0.097224918	0.000489992	0.00021579	0.002621363	0.000156984	0.065588497	0.003926237	1.79E-05	0.007553127	0.003648699	1.10E-05	4.86E-05	4.44E-05	1.53E-04	8.24E-06	1.62E-05	0.054473945	0.001648845	0.002435146	1.72E-06	0.000246335	1.73E-06	0.000127476	0	0	0.000163896	0.00042009	0.000260412	6.56E-05	0.000440664	2.35E-06	3.30E-05	0.000230586	0	0.00027288	0.000681572	0.000310542	0	1.57E-05	3.52E-06	0	8.32E-05	6.11E-05	9.22E-05	0
Food, drink & tobacco	0.132022406	0.001037598	0.272853711	0.012414497	0.007474235	0.001710469	0.003808794	0.023055861	0.004310022	0.002178855	0.002020006	0.001306974	0.001459134	0.001747743	0.001296997	0.001406743	0.001693207	0.001305769	0.001536443	0.00036385	0.002180427	0.012461152	0.035214717	0.002702116	0.010735147	0.009797319	0.006467297	0.215421286	0.222103687	0.01040591	0.003262447	0.002663833	7.98E-05	0.002564064	0.001985404	0.001815796	0.005257828	0.00576665	0.001124863	0.008543608	0.006650528	0.034320649	0.02097145	0.022071158	0.003761292	0
Textiles etc	0.007257616	6.68E-04	0.000181986	0.307391606	0.003270799	0.000110353	0.002198843	0.001727489	0.007452746	0.003363608	0.000531124	0.001366836	7.80E-05	0.000752874	0.017629187	0.001207205	0.013688459	2.18E-05	0.000448961	0.001080849	0.023402491	0.002085173	0.002464918	0.000420077	1.60E-04	0.002643879	0.00087652	0.0035418	0.003651668	0.001905588	0.001147344	0.000468914	1.20E-04	0.000518799	1.70E-04	0.000379122	0.002733671	0.000808129	0.002689444	0.001403828	0.001435909	0.002499023	0.004160368	0.005376702	0.014386694	0
Wood & paper	0.010567677	5.49E-04	0.024463719	0.012689502	0.217225698	0.117073321	0.00028254	0.010069153	0.01352868	0.029479938	0.008795658	0.004858752	0.013544327	0.005643966	0.013937733	0.010176441	0.05347883	0.000663766	0.005547158	0.019209145	0.004189617	0.0036715	0.001098009	0.001498653	0.000409053	2.69E-04	0.001018659	0.003342262	0.00344594	0.055661141	0.001436674	0.001905588	0.000758245	0.00167612	0.000309284	0.002564064	0.028933018	0.001356859	0.00419267	0.003696015	0.003163319	0.002520849	0.002733671	0.002749916	0.003082863	0
Printing & recording	0.002523841	1.60E-04	0.002707588	0.003059977	0.003798255	0.064302596	0.001501796	0.002810923	0.006923971	0.002689629	0.001656121	0.002464295	0.003275261	0.00274855	0.001825773	0.002853394	0.002784612	0.002383029	0.002015334	0.000492268	0.002989758	0.002494226	0.000602939	0.00155849	1.50E-04	5.59E-04	0.002223474	0.000887944	0.000915489	0.033701978	0.001027621	0.005038336	0.000359169	0.003851084	0.001885635	0.002324618	0.002534133	0.001047575	0.003057581	0.005933365	0.001641039	0.002968272	0.003052932	0.003150091	0.001765912	0
Coke & petroleum	0.042785606	0.004170345	0.009295309	0.006726162	0.017601889	0.001522869	0.01055581	0.005876184	6.98E-05	0.006209738	0.00928121	0.001765912	0.008197882	0.006869975	0.000488868	0.003900969	0.004233018	0.016420051	0.005467343	0.003103427	0.000662119	0.001107436	0.008380722	0.046412817	0.096706119	0.118186391	0.005638156	0.008829559	0.009103453	0.002284711	0.005726742	0.002983094	0.000448961	0.002703741	1.80E-04	0.003232517	0.002633902	0.002643879	0.004663067	0.002314122	0.001166002	0.004277804	0.003851084	0.003940179	0.003461985	0
Chemicals, etc	0.06606637	0.003711408	0.005421759	0.076036406	0.068516009	0.018186147	0.010740623	0.364813089	0.010814963	0.164036165	0.028912537	0.024104197	0.030909134	0.016630448	0.054693381	0.011782722	0.013423258	0.000881394	0.019734314	0.003938142	0.003618824	0.007063647	0.001243663	0.001169403	1.10E-04	7.08E-04	0.000379036	0.002893302	0.002983052	0.013189466	0.001296997	0.000448961	0.000299307	0.000339215	9.98E-06	0.000429007	0.008739767	0.002224849	0.002525828	0.005242419	0.009749069	0.005729202	0.011094316	0.012364363	0.011613115	0
Pharmaceuticals	0.002086075	0	0.002567122	0.001496833	0.000392921	3.11E-05	0.000312127	0.005202761	0.150501579	0.001674775	5.86E-05	0.001247113	7.73E-06	2.82E-05	0	0	0.003969673	7.81E-06	0.001167298	1.57E-05	0.00078007	0.002785673	0.000447269	6.90E-05	0	0	3.76E-05	0.000528776	0.000423613	0.00054873	0.000518799	0	4.99E-05	8.98E-05	0	8.16E-05	0.009118889	0.001809384	0.000576825	0.000614885	0.04129341	0.004913999	0.001167298	0.001168091	0.004539491	0
Non-metallic	0.015226282	0.006574779	0.042431638	0.006795926	0.016761202	0.001125599	0.000494589	0.027762249	0.007193347	0.100513322	0.019983702	0.023016715	0.030964826	0.027950446	0.106613183	0.011792699	0.024510706	0.000391731	0.008171083	0.060752267	0.036861777	0.006594733	0.002733818	0.01066087	0.002923233	1.44E-03	0.004228617	0.001486559	0.001532672	0.002853394	0.01266069	0.00112739	0.000259399	0.001187251	2.00E-05	0.000299307	0.000927852	0.001147344	0.002924643	0.00481469	0.002601911	0.001549613	0.005018382	0.005130441	0.002015334	0
Metals	0.011536176	0.01352868	0.026528027	0.008467757	0.017798925	0.002626397	0.018378663	0.021205951	0.008350668	0.062110996	0.221498152	0.052528393	0.144487672	0.254242854	0.18996023	0.121179462	0.096319015	0.007867261	0.020981427	0.024056913	0.005262707	0.002224849	0.001445338	0.00559724	0.010036764	0.010575517	0.001125262	0.001207205	0.001244653	0.001646189	0.001915565	0.000668452	0.000199538	0.000299307	3.99E-05	0.000638522	0.000858014	0.000558707	0.017517178	0.001370925	0.000658575	0.000611115	0.001716027	0.000790088	0.001825773	0
Computers, etc	0.000635122	8.18E-04	0.001224476	0.001689688	0.002768903	0.000190424	5.50E-05	0.003067402	0.000913694	0.001031378	0.007046021	0.188294087	0.016114485	0.027724485	0.022762951	0.010992832	0.027836469	0.001845489	0.002419848	0.000398709	0.00184477	0.002152896	0.000346809	0.00126003	0.00099769	1.37E-03	0.000270544	0.000638522	0.000418274	0.00225478	0.030968306	0.000324398	0.000448961	0.000311133	5.99E-05	0.000496512	0.003821751	0.000416344	0.016088921	0.004792352	0.023584293	0.00498756	0.005355352	0.00300278	0.005807279	0
Electrical equipment	0.003655435	0.00167612	0.000188895	0.00026717	0.000349934	0.000132423	0.000262885	0.000636407	9.98E-05	0.000424006	0.002634751	0.056389455	0.043083435	0.028932253	0.006624663	0.004599352	0.026183513	0.005484232	0.000858014	0.007822777	0.001718787	0.002194919	0.001622026	0.008471445	0.002574041	5.29E-04	0.001105002	0.000189561	0.000195441	0.00096776	0.009238612	0.000688406	0.000329238	0.000788175	2.00E-05	0.000638522	0.001755935	0.002723694	0.002454246	0.000833523	0.000399464	0.000447423	0.002005357	0.00209322	0.005447389	0
Machinery, etc	0.003175207	0.00663464	0.010255319	0.011697572	0.02795285	0.005153477	0.009231254	0.021147641	0.003531824	0.01161526	0.04370984	0.021689787	0.089608643	0.066844454	0.011423554	0.018826416	0.022970499	0.003906427	0.013488773	0.006838242	0.028151484	0.002434364	0.001803872	0.001010455	0.000458938	2.19E-04	0.000272432	0.000209515	0.000216014	0.002224849	0.003422078	0.000139677	0.000339215	1.30E-04	9.98E-06	1.10E-04	0.000947806	0.00041903	0.009990825	0.001458665	0.001392724	0.001385921	0.001137367	0.000605392	0.001047575	0
Motor vehicles, etc	0.002344402	0.00885949	0.002119215	0.006947912	0.022108521	0.001913464	0.000338187	0.005156399	0.000833367	0.007901923	0.003896069	0.011164154	0.004482633	0.007853132	0.08800626	0.002155316	0.015452963	0.00066512	0.02242142	0.000740654	0.014304404	0.012326041	0.004357427	0.013429165	0.000598614	0.004888682	0.003639373	0.002025311	0.001328709	0.002753625	0.013059766	0.001855275	0.001745958	0.003153781	2.49E-04	0.000215232	0.002938286	0.007423574	0.004100454	0.000847732	0.000250251	0.00499507	0.002810283	0.001841071	0.002959356	0
Other trans. equipment	0.002462687	0.00128702	1.50E-05	7.93E-05	7.00E-05	8.45E-06	0	0.000114427	3.99E-05	9.15E-05	0.00111167	0.000359169	0.000344866	0.000852144	0.000478891	0.135645971	0.017816087	4.25E-05	0.000438984	0.000111231	0.000324493	0.00055725	5.87E-05	0.001759898	0.021829463	0.020781889	0.001865266	0.000319261	0.00027826	0.000249423	0.000458938	1.30E-04	4.99E-05	1.40E-04	0	0.000709918	0.00057866	0.000702333	0.031996544	0.0002371	0.00087804	0.000263065	0.002613949	0.000443916	0.000359169	0
Other manuf. & repair	0.003631789	0.002723694	0.002141637	0.005366076	0.003843575	0.001214426	0.000928356	0.004913987	0.008669929	0.002477741	0.017847208	0.009198704	0.015773081	0.022643989	0.010415887	0.043928303	0.036628358	0.003347411	0.008999166	0.004211259	0.007791452	0.001586328	0.001255461	0.00152116	0.007682215	0.006175703	0.001243354	0.001875658	0.001911191	0.001755935	0.025321379	0.000658476	0.00028933	0.001267067	3.99E-05	0.000957783	0.002653856	0.001496535	0.01728184	0.004840923	0.022214303	0.005744147	0.003362216	0.002594876	0.002593995	0
Electricity & gas	0.017295431	0.020283043	0.017115205	0.014303926	0.042961811	0.010502469	0.007948653	0.033510637	0.011493392	0.03843017	0.037669872	0.008280829	0.016040319	0.01638011	0.01085487	0.01578346	0.013178457	0.305125684	0.018257732	0.001648027	0.006148481	0.005028359	0.010057157	0.009336154	0.004749006	0.008320737	0.004704395	0.006774317	0.006984457	0.006724432	0.00479889	0.003262447	0.000379122	0.002434364	0.001885635	0.0035418	0.004230207	0.003871038	0.006432169	0.006506938	0.007870511	0.005129737	0.004898659	0.004945745	0.003322309	0
Water, sewerage & waste	0.006158882	0.001686097	0.004616885	0.006814031	0.004991987	0.001731163	0.00102329	0.005497285	0.003124817	0.003271307	0.022796984	0.00167612	0.002030707	0.00304938	0.002025311	0.001945111	0.003028422	0.001253959	0.113297708	0.001293979	0.002690937	0.001371611	0.001459876	0.002348001	0.004240184	0.004050623	0.002317934	0.003851084	0.003057897	0.003013025	0.001596304	0.00128702	0.000448961	0.001516489	0.000588637	0.001095898	0.003821154	0.003721941	0.011053319	0.003517819	0.00471412	0.003432569	0.004908636	0.003853914	0.00888942	0
Construction	0.022013842	0.017539395	0.00419737	0.005118934	0.007679552	0.010066366	0.007664481	0.004484294	0.003551777	0.005349186	0.007288449	0.005377551	0.005375846	0.004781661	0.003851084	0.011912422	0.00930244	0.016269271	0.02325616	0.308373669	0.009750777	0.035767197	0.061668405	0.008241216	0.01224166	0.012850251	0.027340189	0.011243969	0.011592759	0.008979213	0.013917779	0.031377359	0.067733193	0.008230945	0.004918613	0.005966188	0.006644617	0.010635378	0.046180722	0.006290997	0.007346079	0.006113406	0.010615425	0.008824359	0.007632331	0
Motor vehicles trade	0.031459231	0.001057552	0.001225816	0.000711823	0.00094909	0.000629011	0.001333234	0.001266456	0.002494226	0.001820047	0.001418393	0.001267067	0.001370026	0.003381139	0.022916946	0.001077506	0.001856408	0.001653975	0.003771269	0.006592108	0.031302259	0.015045169	0.007876534	0.032300505	0.006704479	0.010046741	0.007924618	0.004758983	0.004906607	0.001526466	0.007283139	0.007432793	0.000937829	0.005397504	0.001476582	0.003452008	0.002504203	0.011453484	0.002740574	0.004946299	0.001554669	0.003208353	0.002055242	0.002349742	0.005706788	0
Wholesale trade	0.03121806	0.015923137	0.037129075	0.066990084	0.040102996	0.035948516	0.002441806	0.063416398	0.047929041	0.03978749	0.052937468	0.084933374	0.062576956	0.048056727	0.052717954	0.031636759	0.046549214	0.00636429	0.01549413	0.013805001	0.00607109	0.006305403	0.004486413	0.005149684	0.002424387	0.003332286	0.002421163	0.035527751	0.031600425	0.024313712	0.006255518	0.002943186	0.000458938	0.002075196	0.00154642	0.002324618	0.004828821	0.003032978	0.012310479	0.005781229	0.029778599	0.008227073	0.00718337	0.006058087	0.007253208	0
Retail trade	0.004847261	1.80E-04	0.000320843	0.000192457	0.000301009	0.000198635	0.000334887	0.000326001	0.000448961	0.000366522	0.000321504	0.000369145	0.000345291	0.000594635	0.003701431	0.000349192	0.000387602	0.000446138	0.000668452	0.00101664	0.004733496	0.002354549	0.001232459	0.004934472	0.001137367	1.62E-03	0.001300124	0.000778198	0.000802338	0.00028933	0.001147344	0.001177275	0.000169607	0.000887944	2.69E-04	0.000558707	0.000458938	0.001795843	0.000429493	0.000789653	0.000259111	0.000622028	0.000329238	0.000379653	0.000947806	0
Land transport	0.008249068	0.03153699	0.02942214	0.021578274	0.043799784	0.021772614	0.003875646	0.027184959	0.003332286	0.055290678	0.020433087	0.006365264	0.018512065	0.009122766	0.013349096	0.003691454	0.012811255	0.000239391	0.016152606	0.004462515	0.036978192	0.082030095	0.020234737	0.029359967	0.001526466	1.89E-03	0.031949087	0.008051361	0.008301115	0.011453484	0.004150392	0.005716765	0.000528776	0.005377551	0.002613949	0.006225587	0.005247851	0.009527942	0.011954221	0.012689286	0.009738273	0.00935224	0.003920923	0.003673396	0.004339953	0
Water transport	0.000368193	0.004329976	0.000149721	0.000245128	0.000291758	0.001798125	0.001620966	0.000572717	1.21E-04	0.000397968	0.001549094	0.000685159	0.000769634	0.000274671	0.000987322	0.000438884	0.000358218	4.49E-05	0.000648747	5.02E-05	0.00098579	0.000785577	0.00011318	0.000210361	0.08278834	2.36E-03	0.00088291	0.000312651	0.00019381	0.001732843	0.000254051	0.0001932	1.56E-05	0	2.10E-04	1.16E-05	0.0004067	0.000301704	6.13E-05	0.000158934	2.50E-05	0.000154296	0.000229001	0.000168476	1.31E-04	0
Air transport	2.12E-05	0.001228888	6.22E-05	8.36E-05	8.41E-05	0.000278231	0.00031418	0.000159118	5.50E-05	0.000116663	0.000372681	0.000165613	0.00016151	8.08E-05	0.000242878	0.000583465	0.000145419	8.28E-06	8.75E-05	2.67E-05	0.000441982	0.000388779	0.000104671	0.00012601	0.000882027	0.033422624	0.001196889	0.000304898	0.000189005	0.000475001	0.000329924	0.000996381	5.71E-05	0.000350914	0.000931148	0.000145118	0.000544432	0.000492689	0.000121485	1.49E-05	2.49E-05	8.77E-05	0.000425741	0.000318997	0.000369908	0
Warehousing & postal	0.00312282	0.001865681	0.007467781	0.004277403	0.006346773	0.001456657	0.004470307	0.007985454	0.01578346	0.005839096	0.004828601	0.003422078	0.005246199	0.004579434	0.004170345	0.005607019	0.004498219	0.004189344	0.005746696	0.001252072	0.032717824	0.091857344	0.01680626	0.094029098	0.111781219	0.045005809	0.174972366	0.012281567	0.012662543	0.004319999	0.00689404	0.041693477	0.001935519	0.015833345	0.011543277	0.012800366	0.009976903	0.039857727	0.010553256	0.007194617	0.002785448	0.00627484	0.008460414	0.008824359	0.009039074	0
Accomodation	0.000263305	4.49E-04	0.000283008	0.000327993	0.000646768	0.000282313	0.000691117	0.00043405	0.000316519	0.000428357	0.000745334	0.000566474	0.000478597	0.000393129	0.001074683	0.000518002	0.000353708	0.00024776	0.000210299	0.000219078	0.0005681	0.000709232	0.003675711	0.000415256	8.98E-05	2.69E-04	0.000640046	0.001386789	0.000859663	0.000824793	0.00112739	0.001025964	0.000189462	0.000588855	0.000788175	0.000939708	0.001406439	0.000830194	0.001772955	0.001047939	0.000660871	0.000615623	0.001232244	0.00081718	0.000829174	0
Food & beverage services	0.001237637	0.001247113	0.001323302	0.001542811	0.003024876	0.001328723	0.003219774	0.0020304	0.001147344	0.002002077	0.003476052	0.001686097	0.00223878	0.00182536	0.003192609	0.002025311	0.001632007	0.001145779	0.000748268	0.001022275	0.002647615	0.002863371	0.017119814	0.001943718	0.000249423	7.58E-04	0.002990381	0.003890992	0.004011691	0.002364526	0.003162678	0.003551777	0.000558707	0.00183575	0.002194919	0.003751315	0.004319999	0.003302355	0.008201271	0.00487826	0.003075666	0.002881015	0.003970807	0.003796526	0.002643879	0
Media	0.002652136	6.09E-04	0.001432378	0.002588043	0.002067	0.061344131	0.001536608	0.002326444	0.008134384	0.002005442	0.00157605	0.003952358	0.002856983	0.002552062	0.002950233	0.004174625	0.002793209	0.002419207	0.003213144	0.000525589	0.003102654	0.003341795	0.000830637	0.001910766	0.000907898	0.00254411	0.00293245	0.002813487	0.00177212	0.070496795	0.004549468	0.007806188	0.000702659	0.006364027	0.004519537	0.003455893	0.005595614	0.002258993	0.00479973	0.006235786	0.001632549	0.004194699	0.028030382	0.020361829	0.006462242	0
IT services	0.006066275	0.003731362	0.003847418	0.004597809	0.00457753	0.008361714	0.001520558	0.004407419	0.015701608	0.003698213	0.004628182	0.010608418	0.005701969	0.005820035	0.006775884	0.013998016	0.00686945	0.004026431	0.011312595	0.003570578	0.017360594	0.029093042	0.012699892	0.017263146	0.032804056	0.080463721	0.028975518	0.025744455	0.015958851	0.019455578	0.071354809	0.049687751	0.005997202	0.023365777	0.052229086	0.025656577	0.027263553	0.020252382	0.01556807	0.011912367	0.007114778	0.007119429	0.021565078	0.015958426	0.026926894	0
Financial & insurance	0.026650761	0.020492558	0.013393709	0.017025687	0.024392875	0.008894472	0.014909244	0.01743511	0.031586727	0.019024676	0.024280984	0.021849417	0.021315373	0.018658632	0.026219301	0.02527385	0.020776219	0.011866188	0.018959549	0.009003712	0.017715501	0.020961567	0.014945008	0.01142172	0.023126461	0.047958972	0.015615143	0.018626878	0.014260196	0.011842584	0.019973759	0.095878036	0.098222608	0.015394361	0.013827987	0.017130976	0.016831035	0.015005739	0.023580326	0.004068568	0.005982798	0.006961917	0.013359073	0.009855173	0.017539395	0
Real estate	0.005757163	6.88E-04	0.000905428	0.001581455	0.002090072	0.00488377	0.000176098	0.001017125	0.001577327	0.001661789	0.001288842	0.002585274	0.002003601	0.001627399	0.001111982	0.002354093	0.002862517	0.002284786	0.002411713	0.009549661	0.003602347	0.020409381	0.030246907	0.003692409	0.010385956	0.011363692	0.005999373	0.007432793	0.004852598	0.005936257	0.004709098	0.013587437	0.002643879	0.006276905	0.00212508	0.00246683	0.003751191	0.003512208	0.005712735	0.001617452	0.001966732	0.000775494	0.003673996	0.002634084	0.006939732	0
Legal & accounting	0.023695629	0.011573207	0.001492776	0.001988591	0.001384655	0.001423969	0.002418201	0.001759458	0.009021174	0.001800802	0.001137552	0.003651546	0.002923426	0.002637655	0.001885635	0.004142001	0.002595208	0.002844853	0.003823574	0.004103417	0.01035616	0.015060839	0.006519081	0.006706565	0.0111442	0.008340691	0.005673699	0.007442769	0.005159214	0.005028359	0.017020596	0.024309331	0.004619306	0.06323361	0.019375145	0.033437713	0.018906231	0.016623716	0.012560903	0.000747551	0.006901904	0.002672642	0.00741366	0.006036586	0.027865523	0
Head offices & manag. co	0.000127452	3.99E-05	0.006532307	0.001778799	0.000962965	0.004578811	0.000165468	0.002693304	0.004489468	0.001033327	0.000435341	0.001069649	0.001183185	0.000947579	0.008951785	0.000817876	0.001422341	0.00078357	0.001285407	0.001821293	0.00435598	0.002372425	0.012457912	0.001942469	0.003311757	0.009657642	0.003802905	0.004756565	0.002948569	0.011953942	0.010266679	0.009808537	0.001693637	0.003044168	0.107800435	0.007573126	0.030843494	0.017360998	0.004039438	0.000962372	0.000138971	0.000249013	0.014394934	0.010488334	0.005343498	0
Architectural & related	0.000667763	0.00534762	0.002689268	0.005592264	0.003405319	0.006451904	0.002146208	0.002925476	0.013907803	0.003787629	0.004485086	0.004679167	0.006315256	0.005546369	0.00099769	0.034180869	0.008095548	0.00610397	0.006943924	0.015099105	0.012258071	0.006786096	0.00626505	0.004700895	0.007662261	0.002873348	0.009900505	0.00663464	0.00585117	0.01211196	0.023824844	0.015773483	0.005756673	0.012730528	0.01871667	0.097983163	0.02844415	0.031626782	0.002319502	0.001422336	0.002811999	0.001313752	0.014925447	0.013607545	0.008580136	0
Other professional servi	0.002663826	0.007043693	0.008773378	0.010962083	0.007560706	0.014974236	0.003478682	0.012998225	0.026953676	0.005390332	0.005050417	0.006724432	0.009888128	0.008040602	0.00521792	0.011387437	0.007070487	0.005155766	0.02144223	0.004600435	0.013879727	0.014796976	0.015664265	0.013622165	0.013029835	0.015683691	0.012674751	0.016282305	0.011026289	0.026378931	0.029212371	0.025566559	0.005008405	0.012924202	0.058344928	0.026560589	0.033781793	0.031081662	0.009894124	0.007914945	0.009749749	0.006290112	0.027150435	0.019775012	0.019359457	0
Business support service	0.011704806	0.020861704	0.021027978	0.008553809	0.013600665	0.009139689	0.011001885	0.010979234	0.024363597	0.010726325	0.013347394	0.012101983	0.022532319	0.015973518	0.009887111	0.019504845	0.013296341	0.007318173	0.05843472	0.036339648	0.055947667	0.071940175	0.024970551	0.090306318	0.069958043	0.047549919	0.091241734	0.02899288	0.02548634	0.020602304	0.049734861	0.040516202	0.009208681	0.027007476	0.161635802	0.058732698	0.094371524	0.135446433	0.021871581	0.031096079	0.01718704	0.018700969	0.028883134	0.025827639	0.032514726	0
PAD	0.000604305	5.99E-04	0.00129484	0.001961318	0.001158088	0.000564786	0.000527123	0.001476757	0.004958521	0.001046501	0.001603325	0.000598614	0.001361865	0.001747351	0.001227159	0.001626235	0.002040009	0.000817402	0.002184942	0.011745144	0.000595468	0.00083806	0.001978481	0.035727688	0.001267067	0.006026049	0.00275471	0.001306974	0.001336473	0.001107436	0.000628545	0.000858014	0.014426601	0.00028933	0.003771269	0.085581872	0.007512608	0.00141672	0.002229273	9.93E-05	0.000890134	0.000139386	0.001845727	0.001879044	0.001227159	0
Education	0.000396097	2.79E-04	0.001293279	0.001763859	0.001067052	0.000864127	0.000798431	0.001985926	0.004709098	0.00167859	0.001210542	0.001865681	0.00249478	0.002038328	0.001476582	0.002364526	0.002070609	0.002045706	0.005537181	0.000770506	0.001325487	0.002184942	0.002336234	0.002581861	0.001147344	0.007632331	0.00753365	0.003611639	0.003723672	0.003701431	0.007502631	0.008789651	0.001267067	0.022637592	0.006734409	0.012830297	0.015005262	0.003452008	0.03402198	0.069182383	0.00638062	0.007791715	0.00857016	0.007510966	0.008171083	0
Health	0.007583314	4.29E-04	0.000836742	0.001250232	0.000826851	0.000620364	0.000827054	0.001536145	0.003791223	0.001284149	0.000959529	0.001406743	0.001864245	0.001662588	0.000877967	0.002045265	0.001601407	0.001743199	0.002713718	0.000331746	0.000990527	0.001137367	0.000531271	0.000771127	0.000927852	1.62E-03	0.000942856	0.001366836	0.001409235	0.001017644	0.000798152	0.003302355	6.98E-05	0.001356859	0.000309284	0.000618568	0.004778936	0.00070836	0.001339609	0.000804328	0.075304273	0.012165955	0.001616258	0.001959829	0.004679167	0
Residential & social	0.000476079	2.99E-05	4.83E-05	8.34E-05	5.00E-05	0.000162909	5.37E-05	8.83E-05	0.000229469	8.82E-05	6.37E-05	7.98E-05	0.000108168	9.87E-05	4.99E-05	0.0001297	0.000102	0.000119696	0.000179584	2.14E-05	6.42E-05	6.98E-05	6.47E-05	4.29E-05	5.99E-05	9.98E-05	7.36E-05	9.98E-05	0.000102864	0.000319261	7.98E-05	0.000219492	0	8.98E-05	2.99E-05	4.99E-05	0.000568683	6.98E-05	0.000245425	0.000108895	0.010461626	0.309125921	0.000528776	0.000564349	0.000329238	0
Arts	0.000434342	1.30E-04	4.91E-05	0.000123735	6.99E-05	0.002430881	7.69E-05	4.99E-05	8.88E-05	6.23E-05	8.68E-05	1.20E-04	4.81E-05	6.28E-05	2.00E-05	0.00027738	0.000135553	9.03E-05	0.000367151	2.80E-05	8.84E-05	1.04E-04	2.06E-05	0.000122766	0	2.00E-05	0.000194001	0.000468914	0.000334194	0.007063647	0.000867991	0.000232197	3.99E-05	0.000189561	0.000339215	0.000217691	0.000658476	0.000323553	0.000812501	0.000332365	6.27E-05	0.000700847	0.011094316	0.008078435	0.001656166	0
Recreational services	0.004781588	0.000977736	0.000575278	0.001342094	0.000742144	0.026462407	0.000843723	0.000548556	0.000688406	0.000683019	0.000934863	0.000927852	0.000575107	0.000633493	1.40E-04	0.002603972	0.001489206	0.000991568	0.003272424	0.000211815	0.000951406	0.001027621	0.000247253	0.00107173	3.99E-05	2.99E-04	0.0021892	0.003691454	0.003792768	0.053336522	0.006544848	0.001915565	0.000179584	0.001526466	0.002623925	0.001486559	0.00505829	0.003112794	0.008865962	0.003683443	0.000813984	0.007882819	0.083766076	0.087946023	0.012959997	0
Other services	0.001631471	2.69E-04	0.000350291	0.000591239	0.000387643	0.001202499	0.000184914	0.000417289	0.001676467	0.00039863	0.000666427	0.002035288	0.000487181	0.000611387	0.000528776	0.001500819	0.001158061	0.00077233	0.006175469	0.000261553	0.001204769	0.001486375	0.00113383	0.001918943	0.001825773	0.009178751	0.004198725	0.006395195	0.004483836	0.016362121	0.008001476	0.003709645	0.000299307	0.00280351	0.001566374	0.002736437	0.006874086	0.005291725	0.00379321	0.001825575	0.002166982	0.00886751	0.033017355	0.024633024	0.028972926	0
Unallocated	0	0	0	0	0	0	0	0	0	0	0	0	0	0	0	0	0	0	0	0	0	0	0	0	0	0	0	0	0	0	0	0	0	0	0	0	0	0	0	0	0	0	0	0	0	0
