# Supplementary material for: Assessing the economic impacts of IT service shutdown during the York flood of 2015 in the UK
Source: Proc Math Phys Eng Sci. 2019 Apr 17;475(2224):20180871. doi: 10.1098/rspa.2018.0871 (PMC6501656; doi:10.1098/rspa.2018.0871)
Supplement: Supporting data - york economic data [file rspa20180871supp2.xlsx]

## Sheet: Sheet1
QRG, QRG			FROM '… expenditure by product. Csv' in Arcadia Data
time: 2018
Columns are QTI
Units: £2003m
y_hh		1 Agriculture etc	2 Coal	3 Oil & Gas etc	4 Other Mining	5 Food, Drink & Tob.	6 Text., Cloth. & Leath	7 Wood & Paper	8 Printing & Publishing	9 Manuf. Fuels	10 Pharmaceuticals	11 Chemicals nes	12 Rubber & Plastics	13 Non-Met. Min. Prods.	14 Basic Metals	15 Metal Goods	16 Mech. Engineering	17 Electronics	18 Elec. Eng. & Instrum.	19 Motor Vehicles	20 Oth. Transp. Equip.	21 Manuf. nes	22 Electricity	23 Gas Supply	24 Water Supply	25 Construction	26 Distribution	27 Retailing	28 Hotels & Catering	29 Land Transport etc	30 Water Transport	31 Air Transport	32 Communications	33 Banking & Finance	34 Insurance	35 Computing Services	36 Prof. Services	37 Other Bus. Services	38 Public Admin. & Def.	39 Education	40 Health & Social Work	41 Misc. Services	42 Unallocated
	London	1472.38	13.152	0.333	2.88	6766.56	4278.45	340.8	1082.88	579.003	647.255	1188.01	212.327	51.877	2.385	197.159	459.843	1106.22	674.009	2358.54	394.772	1215.22	1102.81	1105.54	250.715	808.349	10464.9	14196.2	14819.4	6011.89	380.515	3823.55	3445.83	5511.31	3174.39	3.105	19435.3	5583.65	732.361	6257.41	5605.6	7681.45	0
	South East	1730.38	18.104	0.097	2.298	7545.62	3359.36	481.544	1686.73	750.369	873.787	1314.19	279.595	54.526	1.146	200.161	459.838	1147.34	761.32	4200.53	643.624	1388.26	1041.56	981.375	368.695	513.771	12515.9	14580	12569.4	2268.72	444.957	1852.38	3494.88	7059.8	3673.77	0.979	21157.5	5938.73	1017.73	3701.28	3634.11	7538.7	0
	East of England	993.31	31.473	0.052	1.512	4396.12	1734.86	308.094	903.294	472.914	487.074	760.617	202.89	41.825	1.078	159.546	459.941	1090.88	521.444	1523.74	253.991	867.807	720.833	657.181	299.445	578.851	7291.7	9222.98	7889.56	2529.42	207.79	1874.19	1816.58	5640.06	3046.43	0.546	14980.1	4107.21	601.841	2118.12	2131.2	5463.77	0
	South West	852.482	58.895	0.056	1.249	3560.89	1471.97	268.121	708.945	439.907	453.381	760.388	204.684	31.723	1.043	156.561	260.445	1848.58	542.892	1333.79	214.601	631.245	667.586	855.52	257.21	587.4	6999.21	9074.05	5098.55	1217.62	111.409	2197.33	1974.34	4949.97	2071.46	0.572	11124.5	2974.83	335.143	2151.79	1637.8	4007.24	0
	West Midlands	816.444	42.125	0.045	1.267	3971.24	1863.79	300.619	829.215	530.299	515.826	647.327	140.562	27.247	0.568	152.399	235.681	1001.66	469.854	1800.93	284.78	774.384	679.625	572.92	219.794	227.114	6439.57	7982.24	5868.04	730.097	290.684	592.143	1708.06	2068.78	2857.43	0.463	9847.56	2910.22	649.013	3381.57	2218.43	4057.62	0
	East Midlands	774.041	4.43	0.038	1.237	3584.15	1336.62	236.33	639.27	443.356	295.998	541.601	105.282	21.207	0.493	121.097	278.736	578.791	313.962	1159.12	180.058	456.79	744.756	603.239	213.547	208.584	5337.7	6730.23	5009.57	865.628	97.757	1096.44	1234.21	1223.42	1838.87	0.398	9016.4	2750.65	463.852	1447.1	1864.63	3267	0
	Yorkshire & the Humber	1041.37	31.757	0.038	1.267	4048.54	1667.92	305.968	1101.96	442.787	431	939.493	167.538	30.822	0.704	122.836	247.438	1259.06	424.016	1301.85	208.028	624.422	688.909	622.975	223.281	367.134	6603.19	8861.87	5700.4	959.991	152.762	818.138	1573.91	1584.27	2017.01	0.403	8729.57	2614.46	540.989	2665.75	2033.69	3661.93	0
	North West	984.498	11.43	0.059	1.547	4551.57	2281.01	286.244	907.981	625.507	468.757	674.574	155.941	29.09	0.773	131.472	218.287	2479.79	555.724	1667.66	276.392	884.358	887.918	841.606	238.005	322.154	8708.14	11325	7974.78	1085.21	261.608	1651.37	1962.63	2499.04	3960.69	0.619	13063	3895.19	658.509	2739.78	3204.65	4781.91	0
	North East	384.488	2.755	0.016	0.584	1809.82	1034	113.974	347.591	180.697	148.241	377.026	57.828	9.819	0.217	57.46	96.986	266.983	138.569	574.753	99.419	377.766	320.171	355.63	73.799	88.399	2759.66	3941.94	2546.04	379.824	72.297	209.817	1315.68	835.971	668.113	0.17	3435.26	1000.93	348.291	1101.57	752.949	1778.44	0
	Wales	398.169	23.684	0.022	0.61	1774.14	994.482	119.842	408.85	185.83	216.989	318.032	66.411	13.12	0.314	51.089	163.235	400.252	212.917	869.581	139.273	314.378	362.415	273.446	47.3	132.121	3524.2	4326.81	2644.85	297.743	63.536	460.409	2254.05	1499.81	992.988	0.229	4970.01	1412.31	362.647	1480.32	1008.99	1918.51	0
	Scotland	829.882	7.974	0.054	1.275	3815.82	1939.28	209.806	690.672	438.637	371.933	660.381	148.911	24.885	0.796	102.882	184.74	850.694	388.469	1621.18	254.594	685.465	879.965	684.825	-0.54	401.228	6554.34	8110.71	7223.64	1297.95	147.393	435.029	3164.88	1528.4	1446.27	0.539	8362.65	2497.2	497.013	2639.46	2285.17	4047.7	0
	Northern Ireland	315.902	13.161	0.012	0.42	1354.88	883.698	86.124	292.384	283.467	294.817	281.808	64.979	7.884	0.185	35.855	64.519	405.12	258.326	382.057	62.894	220.336	296.868	7.504	54.107	99.157	2472.66	3386.2	1971.38	190.909	38.096	200.554	633.354	397.677	413.234	0.126	2999.69	917.05	155.133	509.285	619.12	1008.79	0
y_gov		1 Agriculture etc	2 Coal	3 Oil & Gas etc	4 Other Mining	5 Food, Drink & Tob.	6 Text., Cloth. & Leath	7 Wood & Paper	8 Printing & Publishing	9 Manuf. Fuels	10 Pharmaceuticals	11 Chemicals nes	12 Rubber & Plastics	13 Non-Met. Min. Prods.	14 Basic Metals	15 Metal Goods	16 Mech. Engineering	17 Electronics	18 Elec. Eng. & Instrum.	19 Motor Vehicles	20 Oth. Transp. Equip.	21 Manuf. nes	22 Electricity	23 Gas Supply	24 Water Supply	25 Construction	26 Distribution	27 Retailing	28 Hotels & Catering	29 Land Transport etc	30 Water Transport	31 Air Transport	32 Communications	33 Banking & Finance	34 Insurance	35 Computing Services	36 Prof. Services	37 Other Bus. Services	38 Public Admin. & Def.	39 Education	40 Health & Social Work	41 Misc. Services	42 Unallocated
	London	0	0	0	0	0	0	0	0	0	0	0	0	0	0	0	0	0	0	0	0	0	0	0	0	0	0	0	0	0	0	0	0	0	0	0	0	0	16393.6	6690.88	14952.7	2137.6	0
	South East	0	0	0	0	0	0	0	0	0	0	0	0	0	0	0	0	0	0	0	0	0	0	0	0	0	0	0	0	0	0	0	0	0	0	0	0	0	22665.4	5776.47	12780.1	2274.24	0
	East of England	0	0	0	0	0	0	0	0	0	0	0	0	0	0	0	0	0	0	0	0	0	0	0	0	0	0	0	0	0	0	0	0	0	0	0	0	0	12673.9	3407.35	8371.97	1323.43	0
	South West	0	0	0	0	0	0	0	0	0	0	0	0	0	0	0	0	0	0	0	0	0	0	0	0	0	0	0	0	0	0	0	0	0	0	0	0	0	14476.5	3240.35	8128.72	1185.71	0
	West Midlands	0	0	0	0	0	0	0	0	0	0	0	0	0	0	0	0	0	0	0	0	0	0	0	0	0	0	0	0	0	0	0	0	0	0	0	0	0	9142.33	3635.63	8311.7	971.117	0
	East Midlands	0	0	0	0	0	0	0	0	0	0	0	0	0	0	0	0	0	0	0	0	0	0	0	0	0	0	0	0	0	0	0	0	0	0	0	0	0	8305.97	2685.47	6524.67	649.257	0
	Yorkshire & the Humber	0	0	0	0	0	0	0	0	0	0	0	0	0	0	0	0	0	0	0	0	0	0	0	0	0	0	0	0	0	0	0	0	0	0	0	0	0	10352.1	3440.19	8160.03	1053.95	0
	North West	0	0	0	0	0	0	0	0	0	0	0	0	0	0	0	0	0	0	0	0	0	0	0	0	0	0	0	0	0	0	0	0	0	0	0	0	0	12167.2	4443.26	10798.8	1405.73	0
	North East	0	0	0	0	0	0	0	0	0	0	0	0	0	0	0	0	0	0	0	0	0	0	0	0	0	0	0	0	0	0	0	0	0	0	0	0	0	5720.47	1852.49	4202.18	566.398	0
	Wales	0	0	0	0	0	0	0	0	0	0	0	0	0	0	0	0	0	0	0	0	0	0	0	0	0	0	0	0	0	0	0	0	0	0	0	0	0	6752.69	1882.34	5137.84	517.458	0
	Scotland	0	0	0	0	0	0	0	0	0	0	0	0	0	0	0	0	0	0	0	0	0	0	0	0	0	0	0	0	0	0	0	0	0	0	0	0	0	13461.2	3537.18	10489.3	1269.7	0
	Northern Ireland	0	0	0	0	0	0	0	0	0	0	0	0	0	0	0	0	0	0	0	0	0	0	0	0	0	0	0	0	0	0	0	0	0	0	0	0	0	6090.63	1242.78	2967.43	445.783	0
y_cap		1 Agriculture etc	2 Coal	3 Oil & Gas etc	4 Other Mining	5 Food, Drink & Tob.	6 Text., Cloth. & Leath	7 Wood & Paper	8 Printing & Publishing	9 Manuf. Fuels	10 Pharmaceuticals	11 Chemicals nes	12 Rubber & Plastics	13 Non-Met. Min. Prods.	14 Basic Metals	15 Metal Goods	16 Mech. Engineering	17 Electronics	18 Elec. Eng. & Instrum.	19 Motor Vehicles	20 Oth. Transp. Equip.	21 Manuf. nes	22 Electricity	23 Gas Supply	24 Water Supply	25 Construction	26 Distribution	27 Retailing	28 Hotels & Catering	29 Land Transport etc	30 Water Transport	31 Air Transport	32 Communications	33 Banking & Finance	34 Insurance	35 Computing Services	36 Prof. Services	37 Other Bus. Services	38 Public Admin. & Def.	39 Education	40 Health & Social Work	41 Misc. Services	42 Unallocated
	London	1.336	0	39.846	0	0	158.502	46.831	191.867	0	0	1.194	191.421	51.538	1.438	1293.27	2910.31	7722.19	2209.27	4039.82	2454.78	1930.78	0	0	0	20385.9	0	0	0	104.666	27.896	0	59.934	1.42	0	1765.53	2098.83	260.52	267.512	0	0	602.401	0
	South East	52.899	0	87.352	0	0	104.377	54.599	135.913	0	0	2.124	156.374	71.871	2.911	1276.46	3021.76	4719.73	1952.33	2247.51	1516.07	1289.6	0	0	0	18487.3	0	0	0	105.942	61.156	0	64.964	1.547	0	1049.48	2231.51	183.703	213.137	0	0	560.624	0
	East of England	68.872	0	54.075	0	0	49.9	30.688	74.997	0	0	1.289	80.43	43.823	2.115	725.668	1742.78	2370.93	1042.09	1318.44	682.041	689.963	0	0	0	10445.4	0	0	0	61.965	37.858	0	28.161	0.807	0	592.965	1218.61	105.05	123.109	0	0	221.47	0
	South West	84.073	0	54.073	0	0	53.74	28.492	69.177	0	0	1.27	68.681	39.724	2.527	677.438	1666.53	1882.82	889.184	1260.94	373.073	683.385	0	0	0	9945.12	0	0	0	61.256	37.857	0	43.813	0.818	0	564.328	1212.69	105.179	117.924	0	0	220.745	0
	West Midlands	55.963	0	33.822	0	0	54.8	26.98	70.86	0	0	1.425	66.143	36.334	1.656	584.459	1632.02	1780.41	725.638	1211.63	332.231	674.345	0	0	0	9074.63	0	0	0	50.334	23.679	0	29.682	0.884	0	538.591	1239.92	96.313	123.221	0	0	289.149	0
	East Midlands	64.414	0	34.816	0	0	29.284	18.17	45.34	0	0	0.978	43.228	21.525	1.634	440.525	1208.24	1091.05	589.84	762.568	208.364	391.249	0	0	0	5681.07	0	0	0	37.145	24.375	0	18.75	0.337	0	348.759	608.018	64.522	59.519	0	0	129.42	0
	Yorkshire & the Humber	58.288	0	35.281	0	0	41.955	30.913	60.899	0	0	1.208	64.629	30.538	1.635	550.746	1455.3	1705.39	750.826	962.325	426.577	603.897	0	0	0	7681.55	0	0	0	48.575	24.7	0	24.225	0.695	0	452.284	1006.73	81.941	89.81	0	0	203.184	0
	North West	44.743	0	45.263	0	0	62.274	33.633	89.591	0	0	1.779	82.88	38.648	1.776	734.595	2014.07	2298.89	966.397	1444.94	472.926	810.581	0	0	0	10449.1	0	0	0	63.342	31.689	0	36.596	0.97	0	671.63	1411.17	120.814	136.445	0	0	289.355	0
	North East	15.102	0	38.34	0	0	23.738	10.169	31.151	0	0	0.524	35.807	9.325	0.998	362.729	830.911	904.933	509.935	476.47	221.948	269.828	0	0	0	3548.91	0	0	0	32.297	26.842	0	15.735	0.372	0	229.735	544.628	45.548	44.091	0	0	176.529	0
	Wales	46.805	0	18.833	0	0	25.137	12.885	32.576	0	0	0.787	32.355	15.726	1.208	287.93	844.756	731.329	356.308	493.504	116.625	290.489	0	0	0	4236.05	0	0	0	24.242	13.185	0	22.418	0.34	0	227.314	520.991	43.597	44.632	0	0	196.867	0
	Scotland	140.984	0	90.259	0	0	55.419	27.269	77.628	0	0	1.447	79.763	38.61	3.729	881.594	2117.91	1990.1	1133.45	1419.8	364.735	692.139	0	0	0	10409.8	0	0	0	82.065	63.191	0	36.382	1.025	0	604.235	1492.23	119.486	136.86	0	0	303.209	0
	Northern Ireland	75.279	0	23.704	0	0	8.778	7.886	18.273	0	0	0.489	19.142	16.428	1.516	232.748	640.519	465.47	333.131	388.036	119.081	130.458	0	0	0	3318.71	0	0	0	21.514	16.596	0	11.949	0.262	0	131.601	409.363	31.516	40.092	0	0	7.773	0
y_exp		1 Agriculture etc	2 Coal	3 Oil & Gas etc	4 Other Mining	5 Food, Drink & Tob.	6 Text., Cloth. & Leath	7 Wood & Paper	8 Printing & Publishing	9 Manuf. Fuels	10 Pharmaceuticals	11 Chemicals nes	12 Rubber & Plastics	13 Non-Met. Min. Prods.	14 Basic Metals	15 Metal Goods	16 Mech. Engineering	17 Electronics	18 Elec. Eng. & Instrum.	19 Motor Vehicles	20 Oth. Transp. Equip.	21 Manuf. nes	22 Electricity	23 Gas Supply	24 Water Supply	25 Construction	26 Distribution	27 Retailing	28 Hotels & Catering	29 Land Transport etc	30 Water Transport	31 Air Transport	32 Communications	33 Banking & Finance	34 Insurance	35 Computing Services	36 Prof. Services	37 Other Bus. Services	38 Public Admin. & Def.	39 Education	40 Health & Social Work	41 Misc. Services	42 Unallocated
	London	302.825	0	178.669	134.767	4912.53	1081.37	3807.77	8225.48	492.556	1071.9	2656.79	1049.01	435.11	359.06	1268.9	1544.09	561.987	1258.56	1026.74	1139.72	1290.27	21.741	297.92	0.148	6613.73	8696.03	2922.1	7708.28	2167.93	743.929	5855.41	3151.54	26764.2	7804.4	7212.88	50822.7	15758.1	181.607	2007.14	4243.29	12532.8	0
	South East	1914.62	0	154.57	349.137	4961.12	465.04	2453.86	3473.01	2577.76	5395.64	2298.42	1954.24	983.707	507.817	2366.86	4502.5	2654.52	3854.62	2265.04	2106.32	1703.85	22.171	3035.48	143.502	7600.76	7248.94	2343.16	2551.88	1507.69	2438.91	1775.54	5819.55	5756.74	6001.74	17088.8	10776.2	8273.85	780.836	2160.63	4263.06	2204.9	0
	East of England	2676.96	0	103.02	199.281	5604.34	492.035	1542.63	2181.8	1352.22	1692.34	2378.97	1791.21	814.265	443.57	1975.91	4412.69	1545.53	2372.22	1817.95	1902.93	1415.27	15.773	0.73	163.553	7972.04	2688.3	2027.15	698.446	2496.03	981.971	1550.78	2147.04	3812.89	4247.25	5403.15	5399.54	4934.88	138.498	1370.07	2486.39	1428.87	0
	South West	3365.12	3.5	44.113	461.098	4744.44	567.682	1151.49	1479.21	837.828	886.435	1524.74	1392.41	684.124	501.348	1685.63	3535.88	1804.34	2053.66	3184.46	3034.65	1129.54	522.076	50.514	201.641	5285.59	1451.42	806.083	3554.65	744.161	124.681	242.316	430.82	3018.03	3536.53	725.199	1255.69	2862.07	392.524	581.634	2544.82	1195.01	0
	West Midlands	1913.55	50.685	40.451	211.37	4923.15	588.94	841.54	1043.8	445.046	394.351	1860.04	1960.76	1303.59	2063.8	3825.97	4332.35	1102.83	1494.92	4125.6	2785.84	1232.29	14.562	822.558	220.853	5912.36	1623.39	0.576	2480.06	1131.69	109.919	118.806	1332.16	2797.33	983.591	686.745	1145.32	2626.02	101.998	1244.3	2553.05	813.607	0
	East Midlands	1790.41	96.918	45.4	386.87	6737.38	1398.16	1239.38	1380.41	0	1068.22	2716.52	1955.29	1281.93	1135.72	1917.64	2884.79	517.189	1862.06	2534.68	2653.11	1269.15	257.844	749.365	284.678	2672.55	2094.01	527.681	997.202	1542.69	61.263	266.861	250.498	1928.94	154.417	2577.62	892.156	2148.52	89.573	838.899	1806.27	804.346	0
	Yorkshire & the Humber	1999.4	108.553	45.698	200.595	6970.62	1031.34	1502.65	1847.51	2893	1386.27	3346.93	1633.33	1341.65	1796.25	2738.06	2780.6	412.639	1559.06	1169.34	1131.12	1462.4	14.39	276.942	224.607	4525.75	1170.61	0.549	1450.58	1801.88	195.814	64.631	568.05	2730.58	1128.33	429.027	1009.12	2282.22	113.728	949.989	2438.97	377.955	0
	North West	1644.87	11.073	55.613	250.044	8008.91	1536.47	1481.92	1774.15	9438.28	5175.64	5590.36	2308.23	1167.56	765.245	2402.39	2898.28	1069.83	1755.2	3474.81	3553.02	1498.65	16.526	162.932	191.397	7233.87	1576.13	833.492	3067.71	1983.68	220.62	524.673	1911.32	3383.19	1834.3	887.752	1589.31	3745.31	139.602	1534.61	3492.54	565.549	0
	North East	639.179	8.706	38.899	178.653	1781.18	265.838	479.503	524.628	235.707	912.494	2857.95	1030.35	408.059	1057.32	1079.55	1815.8	258.909	847.213	1169.64	1395.22	507.564	368.255	0.822	37.954	2825.77	17.367	0.237	622.093	420.543	47.62	102.522	1893.42	1013.25	86.648	153.747	449.771	1123.15	62.452	691.468	1316.71	177.978	0
	Wales	852.335	31.624	20.063	136.898	2655.51	190.537	508.444	511.16	1993.12	1013.99	710.952	1040.01	530.919	1211.73	1532.81	1146.36	526.519	1440.79	1189.01	1566.32	730.334	87.377	63.669	75.722	2622.62	18.26	325.765	1252.29	546.182	259.417	85.807	118.123	1350.84	269.338	128.951	443.164	1038.92	73.143	658.403	1839.66	783.62	0
	Scotland	3518.93	27.831	684.123	413.357	8177.22	795.578	1222	1392.79	1102.39	1994.89	3080.94	1123.12	735.627	630.823	1881.48	2514.42	2958.93	918.321	1215.43	1250.89	762.512	760.492	39.9	274.869	5411.01	490.529	623.897	3568.4	1415.54	536.342	333.413	404.997	3532.44	3585.79	546.825	2296.33	2992.85	148.431	1335.44	3326.45	1255.99	0
	Northern Ireland	1322.35	171.72	0	182.803	2916.91	234.596	371.953	392.973	54.501	388.541	405.271	649.426	528.652	139.022	583.643	855.943	403.46	423.17	770.713	304.551	370.241	101.642	0.143	65	912.64	16.017	0.201	753.052	77.038	116.119	120.985	89.566	764.825	58.961	89.396	273.054	593.218	420.479	457.881	1243.36	125.792	0
	UK Y	33242.7	769.55	1967.11	3121.02	109573	32160.9	19989.1	34725	26795.2	26585.8	37905.8	20615.2	10973.3	10644.6	32795.5	56438.5	53915.3	36559.7	58763.1	33124.6	30269.2	10596.3	13062.7	4129.28	177587	106762	112149	108020	34363.4	8494.43	26253.1	43088.1	91661.2	55851.9	43114.7	217469	86239.7	148604	85858.3	159376	88480.6	0
y_imp		1 Agriculture etc	2 Coal	3 Oil & Gas etc	4 Other Mining	5 Food, Drink & Tob.	6 Text., Cloth. & Leath	7 Wood & Paper	8 Printing & Publishing	9 Manuf. Fuels	10 Pharmaceuticals	11 Chemicals nes	12 Rubber & Plastics	13 Non-Met. Min. Prods.	14 Basic Metals	15 Metal Goods	16 Mech. Engineering	17 Electronics	18 Elec. Eng. & Instrum.	19 Motor Vehicles	20 Oth. Transp. Equip.	21 Manuf. nes	22 Electricity	23 Gas Supply	24 Water Supply	25 Construction	26 Distribution	27 Retailing	28 Hotels & Catering	29 Land Transport etc	30 Water Transport	31 Air Transport	32 Communications	33 Banking & Finance	34 Insurance	35 Computing Services	36 Prof. Services	37 Other Bus. Services	38 Public Admin. & Def.	39 Education	40 Health & Social Work	41 Misc. Services	42 Unallocated
	London	1900.62	131.346	685.826	318.732	10187.3	4560.08	3936.39	5780.01	2696.31	3470.09	3438.91	2421.14	1078.66	597.681	2821.87	4382.27	12661.2	4408.06	7774.48	3880.09	3452.55	1009.16	792.221	205.984	16569.3	14705.1	113.486	4947.06	5795.27	729.375	1418.27	3637.78	63.578	1.501	517.068	10461.4	1202.64	5644.44	4323.47	661.893	678.988	0
	South East	2275.16	35.556	3235.33	455.599	10022.2	3561.03	3578.68	4268.28	2506.57	4315.44	3072.69	2839.89	1272.84	1089.05	3585.18	4782.4	11254	4373.15	7863.88	3474.71	3059.64	1537.54	18.493	179.786	8578.96	14193.7	9.436	3581.44	2162.52	210.244	1035.21	551.697	1328.51	1181.86	25.844	15576.7	12816.4	7424.85	2383.89	540.564	7.307	0
	East of England	1680.51	91.402	800.935	295.581	6319.08	1872.07	2438.84	2494.58	1593.2	2186.67	2461.72	2063.19	887.228	874.154	2571.22	3442.52	6477.6	3007.01	3835.63	1919.22	1800.9	367.192	909.849	236.813	5319.65	8973.58	12.889	1580.23	3290.67	329.742	934.57	12.438	2120.41	1579.71	1669.1	10921.3	7494.08	3917.73	1407.24	4.415	1774.25	0
	South West	1681.29	158.025	678.646	272.483	5272.8	1627.91	1996.58	1976.93	1393.19	2083.94	2153.04	1696.38	743.804	858.589	2420.11	3040.44	6529.8	2610.44	3867.21	1831.25	1566.06	0	1094.05	78.413	6212.79	9455.07	39.731	788.004	1658.34	250.492	2329.6	-0.001	2466.19	210.941	778.374	10502.3	5881.7	4260.91	639.57	0.001	1483.66	0
	West Midlands	1324.31	87.768	1012.65	340.776	5531.48	1960.85	1812.53	1878.95	1351.24	2126.69	2087.2	1655.7	595.263	1371.39	2653.98	2826.36	5121	2244.54	4271.87	1505.36	1671.84	531.449	133.071	73.888	5041.96	7444.33	33.639	1468.48	780.166	417.718	839.185	8.438	28.022	1206.61	5.956	9405.35	5532.25	3031.25	1990.81	114.539	979.559	0
	East Midlands	1359.4	94.174	752.993	303.364	5073.75	1438.99	2029.45	1622.62	1091.95	1689.68	1965.4	1587.16	549.523	1055.37	1873.51	2289.5	3283.19	2106.38	2828.38	1273.38	1028.08	677.446	304.901	260.105	216.472	6216.37	6.844	1340.01	486.51	227.352	986.375	478.253	18.403	776.831	7.234	10007.2	5369.04	2702.96	423.569	41.152	1045.25	0
	Yorkshire & the Humber	1788.62	91.405	1903.02	310.109	5734.31	1714.7	2383.52	2378.98	1274.43	2159.53	2768.58	1606.54	727.379	1116.16	1956.32	2579.58	4713.31	2368.22	2949.54	1168.28	1396.46	400.188	452.591	236.92	2256.98	8664.15	325.064	1804.84	584.933	237.336	1119.86	7.145	23.409	171.888	1630.7	9136.67	5005.36	3144.49	1152.23	6.307	1264.33	0
	North West	1790.96	74.802	5032.34	375.698	6845.68	2329.85	2568.92	2377.89	1952.39	3439.7	2863.14	2128.72	860.431	1059.09	2795.63	3247.43	7557.64	2989.24	4368.79	2034.8	1827.68	750.753	992.021	102.342	5372.85	12055	306.74	3155.01	630.165	390.648	1307.51	-0.003	7.122	1683.65	7.334	11165.6	7339.37	3765.07	1175.97	648.229	695.19	0
	North East	597.943	54.131	288.406	174.275	2421.62	1080.65	864.346	820.229	545.829	1058.89	1630.72	771.38	296.976	539.204	1196.43	1380.79	2217.29	1279.45	1516.36	824.784	748.781	1.993	407.759	47.986	1394.91	4742.81	181.395	593.135	905.111	132.906	249.49	791.504	10.156	2.039	772.738	3624.77	2050.62	1749.44	413.699	2.065	834.061	0
	Wales	695.902	59.811	1130.73	148.304	2670.68	1022.16	968.826	916.16	530.238	1313.33	956.822	788.808	353.191	675.392	1144.24	1437.14	2209.03	1311.14	1820.52	745.109	701.067	71.515	534.872	59.767	1949.78	5304.08	1.235	566.581	584.773	34.535	554.694	1951.31	346.001	127.358	1423.74	5700.43	2569.32	2090.05	786.964	0.882	668.92	0
	Scotland	1861.92	116.066	444.639	356.042	5942.81	2028.45	2120.7	1972.82	1459.3	2567.08	2543.59	1653.1	764.143	686.162	2332.6	3038.26	5697.06	2531.74	3751.46	1187.16	1610.89	0.004	1295.68	44.235	5289.45	10775.1	1362.71	3349.12	1899.33	150.045	357.879	1034.62	14.583	200.096	2028.28	7463.29	5165.98	3920.04	1650.41	0.016	854.183	0
	Northern Ireland	710.903	88.032	60.354	121.233	2053.4	901.209	727.351	648.145	570.825	932.352	735.186	584.326	277.92	271.641	753.481	1022.15	1584.26	935.644	1040.83	379.609	416.019	36.3	226.061	38.139	304.953	2938.8	422.527	938.447	629.625	31.007	99.76	385.84	6.967	16.763	839.721	4011.87	1663.12	2020.48	88.118	229.899	319.534	0
Values for 2015 (£2003m)			42 sectors		12 months
Yorkshire & the Humber	y_hh	1041.37	31.757	0.038	1.267	4048.54	1667.92	305.968	1101.96	442.787	431	939.493	167.538	30.822	0.704	122.836	247.438	1259.06	424.016	1301.85	208.028	624.422	688.909	622.975	223.281	367.134	6603.19	8861.87	5700.4	959.991	152.762	818.138	1573.91	1584.27	2017.01	0.403	8729.57	2614.46	540.989	2665.75	2033.69	3661.93	0
	y_gov	0	0	0	0	0	0	0	0	0	0	0	0	0	0	0	0	0	0	0	0	0	0	0	0	0	0	0	0	0	0	0	0	0	0	0	0	0	10352.1	3440.19	8160.03	1053.95	0
	y_cap	58.288	0	35.281	0	0	41.955	30.913	60.899	0	0	1.208	64.629	30.538	1.635	550.746	1455.3	1705.39	750.826	962.325	426.577	603.897	0	0	0	7681.55	0	0	0	48.575	24.7	0	24.225	0.695	0	452.284	1006.73	81.941	89.81	0	0	203.184	0
	y_exp	1999.4	108.553	45.698	200.595	6970.62	1031.34	1502.65	1847.51	2893	1386.27	3346.93	1633.33	1341.65	1796.25	2738.06	2780.6	412.639	1559.06	1169.34	1131.12	1462.4	14.39	276.942	224.607	4525.75	1170.61	0.549	1450.58	1801.88	195.814	64.631	568.05	2730.58	1128.33	429.027	1009.12	2282.22	113.728	949.989	2438.97	377.955	0
	y_imp	1788.62	91.405	1903.02	310.109	5734.31	1714.7	2383.52	2378.98	1274.43	2159.53	2768.58	1606.54	727.379	1116.16	1956.32	2579.58	4713.31	2368.22	2949.54	1168.28	1396.46	400.188	452.591	236.92	2256.98	8664.15	325.064	1804.84	584.933	237.336	1119.86	7.145	23.409	171.888	1630.7	9136.67	5005.36	3144.49	1152.23	6.307	1264.33	0
	reg_y_tot	3099.06	140.31	81.017	201.862	11019.2	2741.21	1839.54	3010.37	3335.79	1817.27	4287.63	1865.5	1403.01	1798.59	3411.64	4483.33	3377.09	2733.9	3433.52	1765.72	2690.72	703.299	899.917	447.888	12574.4	7773.8	8862.42	7150.97	2810.45	373.276	882.769	2166.19	4315.54	3145.34	881.714	10745.4	4978.62	11096.6	7055.93	12632.7	5297.02	0
Values for 2015 (£2003m)			46 sectors		12 months
Yorkshire & the Humber	y_hh	1041.37	33.062	4048.54	1667.92	305.968	1101.96	442.787	939.493	431	198.36	123.54	1259.06	424.016	247.438	1301.85	208.028	624.422	1311.88	223.281	367.134	6133.41	504.905	2223.55	959.991	152.762	818.138	6603.19	1396.02	4304.38	1573.91	0.403	3601.27	6455.08	430.986	129.229	414.215	1300.06	2614.46	540.989	2665.75	1522.63	511.059	490.265	1601.69	1569.98	0
	y_gov	0	0	0	0	0	0	0	0	0	0	0	0	0	0	0	0	0	0	0	0	0	0	0	0	0	0	0	0	0	0	0	0	0	0	0	0	0	0	10352.1	3440.19	6109.45	2050.58	141.105	460.987	451.86	0
	y_cap	58.288	35.281	0	41.955	30.913	60.899	0	1.208	0	95.167	552.381	1705.39	750.826	1455.3	962.325	426.577	603.897	0	0	7681.55	0	0	0	48.575	24.7	0	0	0	0	24.225	452.284	0.695	744.423	49.7029	14.9032	47.7688	149.927	81.941	89.81	0	0	0	27.2026	88.8704	87.111	0
	y_exp	1999.4	354.846	6970.62	1031.34	1502.65	1847.51	2893	3346.93	1386.27	2974.98	4534.31	412.639	1559.06	2780.6	1169.34	1131.12	1462.4	291.332	224.607	4525.75	0.37997	0.0312793	0.137751	1801.88	195.814	64.631	1170.61	355.244	1095.33	568.05	429.027	3858.9	746.194	49.8211	14.9387	47.8824	150.284	2282.22	113.728	949.989	1826.06	612.903	50.6012	165.313	162.041	0
	y_imp	1788.62	2304.54	5734.31	1714.7	2383.52	2378.98	1274.43	2768.58	2159.53	2333.91	3072.49	4713.31	2368.22	2579.58	2949.54	1168.28	1396.46	852.779	236.92	2256.98	224.981	18.5205	81.5626	584.933	237.336	1119.86	8664.15	442.001	1362.84	7.145	1630.7	195.297	6756.11	451.085	135.256	433.532	1360.68	5005.36	3144.49	1152.23	4.72208	1.58492	169.271	553.005	542.057	0
	reg_y_tot	3099.06	423.189	11019.2	2741.21	1839.54	3010.37	3335.79	4287.63	1817.27	3268.51	5210.23	3377.09	2733.9	4483.33	3433.52	1765.72	2690.72	1603.22	447.888	12574.4	6133.79	504.936	2223.69	2810.45	373.276	882.769	7773.8	1751.26	5399.71	2166.19	881.714	7460.87	7945.7	530.51	159.071	509.866	1600.27	4978.62	11096.6	7055.93	9458.14	3174.55	709.173	2316.86	2270.99	0
	0.300594	York/Yorkshire and the Humber
Values for 2015 (£2003m)			46 sectors		12 months
Yorkshire & the Humber	y_hh	313.03	9.93824	1216.97	501.367	91.9722	331.241	133.099	282.406	129.556	59.6258	37.1354	378.464	127.457	74.3784	391.329	62.532	187.698	394.345	67.1169	110.358	1843.67	151.771	668.387	288.568	45.9193	245.927	1984.88	419.634	1293.87	473.109	0.121139	1082.52	1940.36	129.552	38.8456	124.511	390.789	785.89	162.618	801.308	457.695	153.621	147.371	481.457	471.926	0
	y_gov	0	0	0	0	0	0	0	0	0	0	0	0	0	0	0	0	0	0	0	0	0	0	0	0	0	0	0	0	0	0	0	0	0	0	0	0	0	0	3111.77	1034.1	1836.46	616.393	42.4152	138.57	135.827	0
	y_cap	17.521	10.6053	0	12.6114	9.29226	18.3059	0	0.363118	0	28.6066	166.042	512.631	225.694	437.454	289.269	128.227	181.528	0	0	2309.03	0	0	0	14.6014	7.42467	0	0	0	0	7.28189	135.954	0.208913	223.769	14.9404	4.47981	14.359	45.0672	24.631	26.9964	0	0	0	8.17694	26.7139	26.1851	0
	y_exp	601.008	106.665	2095.33	310.013	451.689	555.352	869.619	1006.07	416.705	894.262	1362.99	124.037	468.644	835.832	351.497	340.007	439.59	87.5727	67.5155	1360.41	0.114217	0.00940236	0.0414071	541.636	58.8605	19.4277	351.878	106.784	329.251	170.752	128.963	1159.96	224.301	14.9759	4.49047	14.3932	45.1745	686.023	34.186	285.561	548.904	184.235	15.2104	49.6922	48.7084	0
	y_imp	537.649	692.73	1723.7	515.43	716.473	715.107	383.087	832.219	649.142	701.561	923.572	1416.79	711.873	775.408	886.615	351.178	419.767	256.34	71.2167	678.434	67.6279	5.56716	24.5172	175.827	71.3418	336.622	2604.39	132.863	409.66	2.14774	490.18	58.7051	2030.85	135.593	40.6571	130.317	409.014	1504.58	945.214	346.353	1.41943	0.476419	50.8818	166.23	162.939	0
	reg_y_tot	931.559	127.208	3312.29	823.992	552.954	904.899	1002.72	1288.84	546.261	982.495	1566.16	1015.13	821.795	1347.66	1032.1	530.766	808.815	481.917	134.632	3779.8	1843.78	151.781	668.429	844.805	112.205	265.355	2336.76	526.418	1623.12	651.143	265.038	2242.69	2388.43	159.468	47.8159	153.263	481.031	1496.54	3335.57	2120.97	2843.06	954.249	213.173	696.433	682.646	0
PRODUCT CONSUMPTION		1 Food	2 Non-alcoholic drinks	3 Beer	4 Spirits	5 Wine, cider & perry	6 Tobacco	7 Clothing	8 Footwear	9 Actual rents for hsg	10 Imputed rents for hsg	11 Maintenance of hsg	12 Water & dwelling serv	13 Electricity	14 Gas	15 Coal & coke	16 Other fuels	17 Furniture & carpets	18 Household textiles	19 Household appliances	20 Tableware & hh utens	21 Tools & equipment	22 Gds & servs hh maint	23 Medical products & eq	24 Out-patient services	25 Hospital services	26 Purchase of vehicles	27 Petrol & oil	28 Running costs of m/v	29 Rail travel	30 Buses & coaches	31 Air travel	32 Other travel	33 Communications	34 AV, photo & info eq	35 Other durables	36 Other recreational eq	37 Rec & cultural servs	38 Newspapers & books	39 Package holidays	40 Educational services	41 Catering services	42 Accommodation servs	43 Personal care	44 Personal effects nec	45 Social protection	46 Insurance	47 Financial servs nec	48 Other services nec
	HH_con52	1296.43	184.574	31.7594	75.8704	136.081	69.8763	1589.51	247.438	835.267	1564.23	335.838	83.3708	138.97	139.7	0	0	306.856	147.065	165.349	76.0011	73.5075	153.754	187.067	91.3267	74.5534	628.917	326.367	217.203	146.91	142.843	552.624	478.595	575.309	819.378	33.431	583.558	579.818	141.715	0	280.973	2673.72	280.043	499.322	195.631	145.995	441.444	1028.07	116.503
		0.066537	0.00947296	0.00163	0.00389392	0.00698411	0.00358628	0.081579	0.0126993	0.0428686	0.0802814	0.0172363	0.00427886	0.00713239	0.00716987	0	0	0.0157489	0.00754784	0.00848625	0.00390063	0.00377265	0.00789116	0.0096009	0.00468719	0.00382633	0.0322781	0.0167502	0.0111476	0.00753993	0.00733118	0.0283625	0.0245631	0.0295267	0.0420532	0.00171579	0.0299501	0.0297582	0.00727329	0	0.0144205	0.137224	0.0143727	0.0256268	0.0100404	0.00749296	0.0226563	0.0527641	0.00597931
[truncated: 4 more columns]

## Sheet: economic figures
		GVA
	Yorkshire and The Humber	£101 BILLION	https://en.wikipedia.org/wiki/Yorkshire_and_the_Humber
	York	£30.36 BILLION	https://en.wikipedia.org/wiki/List_of_OECD_regions_by_GDP_(PPP)_per_capita
					0.300594
